# Supplementary material for: Possible Epigenetic Origin of a Recurrent Gynandromorph Pattern in Megachile Wild Bees
Source: Insects. 2021 May 12;12(5):437. doi: 10.3390/insects12050437 (PMC8151954; doi:10.3390/insects12050437)
Supplement: Supplementary file 1 [file insects-12-00437-s001.zip]

Archive with 1 entries (1 files):
- insects-1195579-supplementary.pdf
